# Supplementary material for: 1,3-Diprop-2-ynyl-1H-imidazol-3-ium bromide
Source: Acta Crystallogr Sect E Struct Rep Online. 2008 Apr 23;64(Pt 5):o900. doi: 10.1107/S1600536808010726 (PMC2961123; doi:10.1107/S1600536808010726)
Supplement: Supplementary file 2 [file e-64-0o900-Isup2.hkl]

# 
# h,k,l, Fc-squared, Fo-squared, sigma(Fo-squared) and status flag 
# 
data_I
_shelx_title ' wan15 in P2(1)/n' 
_shelx_refln_list_code          4 
_shelx_F_calc_maximum      199.35 
_exptl_crystal_F_000       448.00 
_reflns_d_resolution_high  0.8409 
 
loop_ 
 _symmetry_equiv_pos_as_xyz 
 'x, y, z' 
 '-x+1/2, y+1/2, -z+1/2' 
 '-x, -y, -z' 
 'x-1/2, -y-1/2, z-1/2' 
 
_cell_length_a     8.3439 
_cell_length_b    12.1069 
_cell_length_c    10.0413 
_cell_angle_alpha  90.000 
_cell_angle_beta  112.263 
_cell_angle_gamma  90.000 
 
_shelx_F_squared_multiplier     1.000 
 
loop_ 
 _refln_index_h 
 _refln_index_k 
 _refln_index_l 
 _refln_F_squared_calc 
 _refln_F_squared_meas 
 _refln_F_squared_sigma 
 _refln_observed_status 
   2   0   0     2279.44     2384.06     50.99 o 
   4   0   0       44.42       28.62      1.51 o 
   6   0   0     2269.56     2221.61     48.43 o 
   8   0   0     1678.57     1590.37     46.26 o 
   1   1   0     1072.21     1168.10     21.21 o 
   2   1   0     2620.57     2798.27     50.35 o 
   3   1   0    12619.25    13244.51    199.88 o 
   4   1   0      463.86      476.52      7.67 o 
   5   1   0     1829.59     1809.68     27.93 o 
   6   1   0      193.67      195.28      3.95 o 
   7   1   0      279.69      263.68      5.77 o 
   8   1   0        4.12        4.90      2.22 o 
   9   1   0     1650.75     1685.21     34.93 o 
   0   2   0      295.55      237.95      8.23 o 
   1   2   0     2242.70     2484.71     44.82 o 
   2   2   0     1773.20     1739.98     31.46 o 
   3   2   0      132.53      151.09      3.31 o 
   4   2   0     2400.04     2566.07     39.17 o 
   5   2   0     1534.75     1529.64     23.67 o 
   6   2   0     4152.50     4211.52     72.12 o 
   7   2   0     1016.37     1047.72     18.77 o 
   8   2   0     1086.99     1097.31     25.28 o 
   9   2   0       23.85       24.31      3.01 o 
   1   3   0     4984.73     5361.70     81.15 o 
   2   3   0    11281.13    11724.32    211.10 o 
   3   3   0     2478.80     2374.67     43.04 o 
   4   3   0     1216.75     1187.45     21.83 o 
   5   3   0     2346.74     2485.32     38.07 o 
   6   3   0      211.56      197.39      4.58 o 
   7   3   0       57.84       66.15      2.75 o 
   8   3   0      395.43      384.29      7.99 o 
   1   4   0     4281.25     4497.71     68.11 o 
   2   4   0     3114.53     3276.91     59.27 o 
   3   4   0     1174.05     1242.99     22.74 o 
   4   4   0       88.88       76.43      2.36 o 
   5   4   0     2092.39     2107.79     46.08 o 
   6   4   0      651.29      619.52     11.52 o 
   7   4   0     1190.29     1198.34     21.47 o 
   8   4   0       78.17       75.25      3.30 o 
   1   5   0       91.15       83.55      2.28 o 
   2   5   0     2657.53     2459.48     44.64 o 
   3   5   0      673.66      626.10     11.84 o 
   4   5   0     4380.36     4339.50     78.34 o 
   5   5   0       62.43       52.94      3.33 o 
   6   5   0       48.26       49.24      3.05 o 
   7   5   0        0.23        0.00      2.01 o 
   8   5   0      792.24      845.54     15.79 o 
   0   6   0      506.39      508.04     17.64 o 
   1   6   0    10107.66    10702.27    154.23 o 
   2   6   0        2.85        3.37      0.80 o 
   3   6   0      104.10      123.86      3.22 o 
   4   6   0        5.13        7.47      2.55 o 
   5   6   0     1322.57     1290.21     28.85 o 
   6   6   0      643.22      599.42     14.29 o 
   7   6   0     2838.45     2966.40     71.81 o 
   8   6   0        0.82        0.53      2.31 o 
   1   7   0       91.24       88.32      2.04 o 
   2   7   0     3473.91     3596.43     60.62 o 
   3   7   0       36.82       32.08      1.72 o 
   4   7   0     7006.17     7170.76    153.98 o 
   5   7   0       80.98       72.42      3.73 o 
   6   7   0       39.54       38.25      3.05 o 
   7   7   0        0.74        0.00      2.77 o 
   8   7   0      981.31     1036.26     43.38 o 
   0   8   0       67.31       54.82      2.40 o 
   1   8   0     3214.60     3214.31     46.15 o 
   2   8   0      182.21      174.66      4.85 o 
   3   8   0      465.55      475.87      9.53 o 
   4   8   0      279.85      257.40      7.19 o 
   5   8   0     2472.73     2412.89     52.95 o 
   6   8   0     1529.90     1490.14     33.37 o 
   7   8   0     1573.80     1566.24     35.44 o 
   1   9   0      840.69      848.87     15.23 o 
   2   9   0     1974.99     2027.74     31.35 o 
   3   9   0     3035.15     3065.08     66.68 o 
   4   9   0     1757.85     1658.36     36.77 o 
   5   9   0      869.15      823.39     19.26 o 
   6   9   0      288.25      277.52     10.98 o 
   7   9   0       30.11       28.46      3.46 o 
   0  10   0     4329.60     4395.39     94.90 o 
   1  10   0      814.66      814.96     15.59 o 
   2  10   0     1927.15     1959.25     30.28 o 
   3  10   0      113.63      116.74      4.57 o 
   4  10   0       21.63       31.96      8.43 o 
   5  10   0      304.28      286.92      8.26 o 
   6  10   0     1779.79     1780.94     39.95 o 
   1  11   0      250.56      242.00      4.73 o 
   2  11   0      349.26      337.73      7.05 o 
   3  11   0     1936.02     1863.70     41.29 o 
   4  11   0       33.34       35.80      3.18 o 
   5  11   0      285.33      291.59      8.54 o 
   0  12   0     2965.86     3011.71     65.45 o 
   1  12   0       25.24       24.05      1.66 o 
   2  12   0      397.35      419.23     14.31 o 
   3  12   0      167.20      167.29      5.80 o 
   4  12   0      305.48      302.35      8.82 o 
   5  12   0        0.65        4.31      3.05 o 
   1  13   0      859.77      878.97     16.24 o 
   2  13   0       20.79       15.29      2.90 o 
   3  13   0     1900.33     1949.19     43.25 o 
   0  14   0     1213.08     1261.30     28.57 o 
   1  14   0       99.49       96.19      3.67 o 
   2  14   0      705.13      685.57     16.63 o 
  -9   0   1      342.31      325.37     11.76 o 
  -7   0   1     1375.72     1235.25     97.02 o 
  -5   0   1     8806.89     9048.71    193.97 o 
  -3   0   1     1810.94     1716.19     36.88 o 
   1   0   1     6611.87     7360.33    157.48 o 
   3   0   1     5791.60     5812.01    124.07 o 
   5   0   1        9.42        9.57      1.51 o 
   7   0   1     1990.12     1878.89     54.10 o 
  -9   1   1       79.38       82.77      4.01 o 
  -8   1   1     2105.69     2138.12     37.37 o 
  -7   1   1     1098.84     1046.65     18.68 o 
  -6   1   1     1485.54     1495.99     23.28 o 
  -5   1   1      516.46      569.20      9.17 o 
  -4   1   1     1838.04     1956.66     29.90 o 
  -3   1   1      104.38       94.50      1.93 o 
  -2   1   1    15905.00    15572.30    279.67 o 
  -1   1   1      241.19      222.66      7.84 o 
   0   1   1     3805.15     4060.32     79.23 o 
   1   1   1      335.80      336.62      7.42 o 
   2   1   1        8.82       15.59      1.18 o 
   3   1   1      907.06      906.01     14.09 o 
   4   1   1     5331.95     5563.34     84.27 o 
   5   1   1       23.68       18.72      1.18 o 
   6   1   1     3909.85     3956.75     68.03 o 
   7   1   1      602.18      556.82     12.47 o 
   8   1   1        5.92        2.77      2.34 o 
  -9   2   1      332.08      333.15     16.27 o 
  -8   2   1        2.14        0.00      1.88 o 
  -7   2   1       11.20       12.28      1.78 o 
  -6   2   1      855.10      855.89     21.63 o 
  -5   2   1     4151.19     4232.23     64.22 o 
  -4   2   1      853.84      787.65     12.31 o 
  -3   2   1     8403.56     8429.08    151.42 o 
  -2   2   1     1866.19     2017.90     36.40 o 
  -1   2   1     2831.75     3029.64     45.82 o 
   0   2   1     3035.47     3235.33     46.40 o 
   1   2   1    11156.38    11500.94    398.28 o 
   2   2   1     2448.35     2432.47     44.01 o 
   3   2   1     5711.49     5929.96    106.70 o 
   4   2   1     1092.45     1074.25     16.65 o 
   5   2   1       10.86       14.93      2.59 o 
   6   2   1       59.65       61.20      2.56 o 
   7   2   1     1217.92     1170.72     24.53 o 
   8   2   1      867.83      824.85     18.02 o 
  -9   3   1      379.20      386.85      9.69 o 
  -8   3   1     1476.93     1520.08     26.99 o 
  -7   3   1      704.31      708.79     13.17 o 
  -6   3   1     1596.82     1673.65     29.15 o 
  -5   3   1       14.02       26.36      1.26 o 
  -4   3   1       34.80       29.65      2.55 o 
  -3   3   1     3252.61     3237.43     58.36 o 
  -2   3   1     4055.58     4075.97     73.39 o 
  -1   3   1     7546.76     7944.77    120.06 o 
   0   3   1     7792.19     8468.82    121.48 o 
   1   3   1      300.91      261.34      5.70 o 
   2   3   1        0.42        0.90      0.86 o 
   3   3   1      499.63      458.40     10.60 o 
   4   3   1     1654.69     1550.55     28.44 o 
   5   3   1     3730.38     3802.23     65.04 o 
   6   3   1     1734.19     1711.92     29.92 o 
   7   3   1     1192.49     1132.21     20.37 o 
   8   3   1       23.87       19.56      2.90 o 
  -9   4   1      277.86      313.36      7.16 o 
  -8   4   1      136.61      129.05      3.97 o 
  -7   4   1     1216.88     1219.09     21.76 o 
  -6   4   1     1811.80     1817.51     31.77 o 
  -5   4   1      808.02      807.49     15.26 o 
  -4   4   1     9698.99    10274.62    184.53 o 
  -3   4   1     1270.49     1307.82     24.01 o 
  -2   4   1      944.94      993.36     18.25 o 
  -1   4   1        6.76        6.86      0.61 o 
   0   4   1     1914.68     1953.32     28.27 o 
   1   4   1     4604.72     4895.02     88.03 o 
   2   4   1     4443.58     4474.47     80.71 o 
   3   4   1     2528.96     2570.95     46.59 o 
   4   4   1     1740.20     1750.63     38.28 o 
   5   4   1      375.59      371.35     19.01 o 
   6   4   1     1031.91     1038.46     18.63 o 
   7   4   1      536.85      546.08     10.64 o 
   8   4   1     1254.31     1308.95     27.58 o 
  -8   5   1       83.79       79.26      3.47 o 
  -7   5   1     2524.04     2664.99     46.04 o 
  -6   5   1       80.06       68.86      3.73 o 
  -5   5   1      914.91      879.46     16.56 o 
  -4   5   1       41.27       45.63      1.95 o 
  -3   5   1     4010.72     3993.60     72.06 o 
  -2   5   1      229.70      235.74      9.05 o 
  -1   5   1    10033.44    10279.43    184.95 o 
   0   5   1     1214.31     1228.16     17.98 o 
   1   5   1     3910.35     4371.00     62.76 o 
   2   5   1      300.87      299.17      5.94 o 
   3   5   1     3412.14     3600.35     65.03 o 
   4   5   1     1573.10     1558.25     49.00 o 
   5   5   1     2753.14     2793.21     60.65 o 
   6   5   1       89.16       84.63      5.10 o 
   7   5   1      887.78      921.61     16.93 o 
   8   5   1      118.17      129.95      4.36 o 
  -8   6   1       13.66       17.17      3.31 o 
  -7   6   1      133.14      121.45      4.84 o 
  -6   6   1     2800.96     2817.48     61.32 o 
  -5   6   1       24.59       25.44      2.34 o 
  -4   6   1     2168.66     1975.11     53.45 o 
  -3   6   1      117.95      140.17      3.54 o 
  -2   6   1     1306.55     1343.04     19.78 o 
  -1   6   1       62.52       63.50      2.18 o 
   0   6   1     3541.45     3784.69     54.59 o 
   1   6   1        0.14        2.29      0.75 o 
   2   6   1     8884.74     9261.75    166.78 o 
   3   6   1      167.10      167.68      5.12 o 
   4   6   1     1167.71     1148.97     25.56 o 
   5   6   1      173.80      173.48      5.54 o 
   6   6   1      569.96      550.99     13.51 o 
   7   6   1        1.71        1.85      2.16 o 
  -8   7   1       15.80       21.08      2.94 o 
  -7   7   1     1035.42     1064.71     24.44 o 
  -6   7   1      995.20     1016.98     23.22 o 
  -5   7   1       58.89       54.28      3.18 o 
  -4   7   1      144.05      142.60      3.83 o 
  -3   7   1     2783.92     2738.64     49.94 o 
  -2   7   1        6.16        4.56      0.87 o 
  -1   7   1     8071.58     8393.51    120.99 o 
   0   7   1      179.79      169.63      3.09 o 
   1   7   1      332.02      293.88      4.80 o 
   2   7   1       74.73       82.18      2.37 o 
   3   7   1     1212.16     1147.62     25.67 o 
   4   7   1     1097.97     1095.97     24.61 o 
   5   7   1     4188.41     4166.34     90.00 o 
   6   7   1       24.17       25.69      2.77 o 
   7   7   1      863.18      834.14     19.81 o 
  -7   8   1       83.46      100.69      4.99 o 
  -6   8   1      593.39      584.24     14.29 o 
  -5   8   1      233.91      223.49      6.64 o 
  -4   8   1     4861.10     4890.51    105.62 o 
  -3   8   1      539.21      500.83      9.92 o 
  -2   8   1      434.22      410.34      9.93 o 
  -1   8   1      289.74      322.12      5.64 o 
   0   8   1     1712.22     1729.79     26.63 o 
   1   8   1     2033.72     2192.15     32.03 o 
   2   8   1     4661.97     4810.42     81.38 o 
   3   8   1      322.61      307.13     16.66 o 
   4   8   1       11.55       12.54      2.22 o 
   5   8   1        2.94        0.51      2.55 o 
   6   8   1      143.32      151.25      5.68 o 
   7   8   1      264.94      268.26      8.30 o 
  -7   9   1     1768.63     1716.89     38.56 o 
  -6   9   1        7.95        6.86      4.90 o 
  -5   9   1      276.11      266.99      7.59 o 
  -4   9   1       16.93       16.95      4.31 o 
  -3   9   1      734.33      709.38     18.82 o 
  -2   9   1     2363.09     2435.99     37.44 o 
  -1   9   1     1954.94     1963.78     28.63 o 
   0   9   1     1598.83     1545.05     46.16 o 
   1   9   1      441.36      450.04      7.60 o 
   2   9   1      149.84      149.79      5.12 o 
   3   9   1      393.16      364.40      9.38 o 
   4   9   1      411.07      395.40     10.21 o 
   5   9   1     1262.47     1229.82     40.38 o 
   6   9   1      652.21      652.81     15.96 o 
  -6  10   1      644.08      608.48     15.12 o 
  -5  10   1     2437.66     2394.04     52.67 o 
  -4  10   1      121.88      108.15      4.41 o 
  -3  10   1      883.14      845.69     16.27 o 
  -2  10   1      138.74      137.29      3.22 o 
  -1  10   1       27.42       23.24      1.51 o 
   0  10   1     1539.48     1570.51     24.46 o 
   1  10   1     1864.21     1889.79     29.22 o 
   2  10   1     1760.00     1794.30     39.67 o 
   3  10   1     1736.49     1675.65     37.22 o 
   4  10   1     1337.38     1264.08     28.57 o 
   5  10   1       23.13       23.89      2.90 o 
   6  10   1       20.36       16.61      3.33 o 
  -6  11   1      410.11      407.51     11.05 o 
  -5  11   1       28.31       30.95      3.18 o 
  -4  11   1      128.82      120.38      5.49 o 
  -3  11   1      691.92      681.81     16.24 o 
  -2  11   1     2988.11     2976.73     45.78 o 
  -1  11   1      192.61      176.19      3.80 o 
   0  11   1     2777.87     2906.45     44.72 o 
   1  11   1      483.07      477.61      9.30 o 
   2  11   1      217.40      207.13      6.08 o 
   3  11   1      190.81      179.05      5.92 o 
   4  11   1     2497.77     2456.72     54.07 o 
   5  11   1      277.06      275.82      8.26 o 
  -5  12   1     1955.92     1920.79     42.97 o 
  -4  12   1      501.07      492.36     12.56 o 
  -3  12   1     1537.65     1513.65     36.46 o 
  -2  12   1        4.87        2.05      1.33 o 
  -1  12   1       24.09       28.87      1.75 o 
   0  12   1      108.01      102.91      3.01 o 
   1  12   1     1878.91     1921.08     33.73 o 
   2  12   1      218.16      213.27      6.64 o 
   3  12   1     1959.58     2001.04     44.47 o 
   4  12   1        4.23        3.14      2.77 o 
  -4  13   1      181.98      190.03      9.60 o 
  -3  13   1      173.25      166.03      6.08 o 
  -2  13   1     2151.21     2183.86     38.28 o 
  -1  13   1        2.82        4.83      1.64 o 
   0  13   1     1357.30     1420.13     32.68 o 
   1  13   1      420.78      417.53      8.53 o 
   2  13   1       14.86       12.14      2.62 o 
   3  13   1       75.02       76.40      4.24 o 
  -2  14   1      511.82      525.67     10.55 o 
  -1  14   1      386.09      377.79      7.06 o 
   0  14   1      280.72      292.86      6.68 o 
   1  14   1     1583.71     1625.96     28.96 o 
  -8   0   2     1806.86     1852.54     40.73 o 
  -6   0   2       10.47       12.81      1.88 o 
  -4   0   2      566.80      487.83     10.92 o 
  -2   0   2    21949.60    19828.60    694.48 o 
   0   0   2     3035.53     3080.00    102.31 o 
   2   0   2     8732.92     9199.87    196.49 o 
   4   0   2    10032.55    10583.10    226.12 o 
   6   0   2     1327.05     1211.69     35.67 o 
   8   0   2       62.23       53.31      4.70 o 
  -9   1   2       13.84       13.03      3.26 o 
  -8   1   2       11.41       10.47      1.78 o 
  -7   1   2     2948.16     2979.62     50.30 o 
  -6   1   2      259.20      267.69      4.82 o 
  -5   1   2     6468.36     6659.55    100.71 o 
  -4   1   2       23.53       18.81      0.92 o 
  -3   1   2        0.80        5.87      0.62 o 
  -2   1   2     1316.31     1422.89     20.45 o 
  -1   1   2     1526.36     1562.80     27.49 o 
   0   1   2      167.66      137.66      3.31 o 
   1   1   2    14442.83    15154.19    273.14 o 
   2   1   2      465.28      467.49      8.69 o 
   3   1   2      968.01      999.74     15.55 o 
   4   1   2      175.82      187.38      3.52 o 
   5   1   2     1381.53     1298.43     22.81 o 
   6   1   2      647.94      609.99     13.31 o 
   7   1   2     1893.06     1829.27     37.42 o 
   8   1   2      286.49      265.03      7.34 o 
  -9   2   2      596.49      628.55     15.23 o 
  -8   2   2      936.38      947.12     17.12 o 
  -7   2   2      337.81      349.95      6.21 o 
  -6   2   2      193.41      203.41      4.70 o 
  -5   2   2      338.23      312.19      5.32 o 
  -4   2   2     5573.98     5869.09     88.80 o 
  -3   2   2     3823.23     3868.30     69.61 o 
  -2   2   2     8020.27     7894.60    141.50 o 
  -1   2   2     2044.91     2235.92     50.62 o 
   0   2   2     8721.75     8930.87    153.34 o 
   1   2   2     1360.83     1554.73     33.58 o 
   2   2   2     3900.82     3847.82     82.68 o 
   3   2   2     1876.73     1939.44     41.85 o 
   4   2   2     2467.89     2377.21     40.90 o 
   5   2   2      334.96      325.38      6.54 o 
   6   2   2      128.60      122.13      4.02 o 
   7   2   2        0.10        1.67      2.17 o 
   8   2   2      458.08      453.94     10.81 o 
  -9   3   2       23.46       21.81      3.18 o 
  -8   3   2      982.22      973.68     17.63 o 
  -7   3   2     1473.62     1512.36     23.61 o 
  -6   3   2      785.84      781.59     12.57 o 
  -5   3   2      897.22      838.14     13.23 o 
  -4   3   2      907.71      889.10     16.59 o 
  -3   3   2      220.47      220.00      4.59 o 
  -2   3   2      366.78      344.59      8.71 o 
  -1   3   2    16899.02    17217.20    253.84 o 
   1   3   2     2897.93     2852.17     61.32 o 
   2   3   2     1552.23     1531.34     33.20 o 
   3   3   2      104.37       79.61      2.77 o 
   4   3   2        0.88        0.39      1.39 o 
   5   3   2     1439.66     1462.44     25.74 o 
   6   3   2      486.89      471.15      9.16 o 
   7   3   2     1634.08     1619.99     33.54 o 
   8   3   2      438.68      424.88     10.53 o 
  -9   4   2     1133.20     1195.76     27.45 o 
  -8   4   2      813.11      802.86     14.87 o 
  -7   4   2      494.41      479.88     11.20 o 
  -6   4   2      152.07      148.01      3.28 o 
  -5   4   2     1711.50     1665.03     30.58 o 
  -4   4   2     3538.88     3537.35     64.01 o 
  -3   4   2     3498.31     3398.78     61.35 o 
  -2   4   2      926.71      861.78     14.05 o 
  -1   4   2     2616.03     2715.37     42.33 o 
   0   4   2      468.61      495.68      7.40 o 
   1   4   2     1544.27     1562.20     28.40 o 
   2   4   2     1029.20     1094.54     24.16 o 
   3   4   2     6291.14     6580.17    140.81 o 
   4   4   2     1932.92     1969.99     42.97 o 
   5   4   2     1733.47     1755.86     38.73 o 
   6   4   2      310.06      305.90      6.62 o 
   7   4   2       11.31        7.06      2.49 o 
   8   4   2      266.04      248.44      7.34 o 
  -9   5   2       31.50       41.14      3.73 o 
  -8   5   2      885.80      919.07     21.26 o 
  -7   5   2       46.28       47.56      2.36 o 
  -6   5   2     5277.67     5406.15     97.88 o 
  -5   5   2      742.31      773.98     14.67 o 
  -4   5   2     2257.86     2239.58     40.83 o 
  -3   5   2       22.20       24.46      2.25 o 
  -2   5   2      900.80      887.05     13.83 o 
  -1   5   2      143.60      152.36     10.81 o 
   0   5   2     2330.30     2245.24     32.42 o 
   1   5   2      711.75      690.94     11.96 o 
   2   5   2     4360.19     4465.87     80.71 o 
   3   5   2      418.93      426.56     10.05 o 
   4   5   2      884.10      823.24     61.74 o 
   5   5   2       20.72       20.55      5.10 o 
   6   5   2     2818.98     2898.87     50.26 o 
   7   5   2      243.81      233.07      5.79 o 
  -8   6   2        0.94        0.57      4.12 o 
  -7   6   2      342.16      339.05      9.10 o 
  -6   6   2        2.75        6.53      2.34 o 
  -5   6   2      927.92      908.75     17.21 o 
  -4   6   2       20.80       18.43      2.77 o 
  -3   6   2    10354.79    10862.40    195.24 o 
  -2   6   2       58.28       69.63      2.51 o 
  -1   6   2     3172.79     3172.11     45.84 o 
   0   6   2      170.70      198.49      5.89 o 
   1   6   2     2335.33     2567.84     43.38 o 
   2   6   2      716.84      690.06     15.79 o 
   3   6   2     2892.19     2563.69     55.85 o 
   4   6   2       58.83       59.72      3.18 o 
   5   6   2     4192.11     4279.01    111.72 o 
   6   6   2        1.53        5.68      2.49 o 
   7   6   2       36.11       48.03      3.01 o 
  -8   7   2      113.53      107.63      5.12 o 
  -7   7   2       35.68       28.84      3.18 o 
  -6   7   2     4068.34     4110.00     89.16 o 
  -5   7   2      205.29      197.94      4.89 o 
  -4   7   2     1323.47     1269.62     23.66 o 
  -3   7   2      177.91      181.27      4.37 o 
  -2   7   2     1455.21     1424.54     20.84 o 
  -1   7   2      313.65      317.06      5.36 o 
   0   7   2     6393.07     6894.15     98.94 o 
   1   7   2       96.78       89.78      2.50 o 
   2   7   2     3549.81     3649.08     87.68 o 
   3   7   2      387.05      368.73     11.76 o 
   4   7   2       70.49       52.39      3.33 o 
   5   7   2      226.92      214.24      6.51 o 
   6   7   2     1439.97     1459.09     32.98 o 
   7   7   2      107.48      110.79      7.26 o 
  -8   8   2      411.42      433.59     11.55 o 
  -7   8   2      432.82      435.13     11.27 o 
  -6   8   2        3.34        4.27      2.34 o 
  -5   8   2      159.92      144.76      9.21 o 
  -4   8   2      924.35      875.55     16.73 o 
  -3   8   2     2647.44     2556.65     46.71 o 
  -2   8   2     1156.45     1143.53     17.03 o 
  -1   8   2     1921.85     1931.52     29.73 o 
   0   8   2      757.83      791.85     16.15 o 
   1   8   2        4.40        9.20      1.26 o 
   2   8   2       14.49       13.33      1.78 o 
   3   8   2     3749.16     3753.48     73.63 o 
   4   8   2      471.15      473.00     11.72 o 
   5   8   2      615.11      597.05     14.46 o 
   6   8   2       12.95       13.45      3.01 o 
  -7   9   2      353.52      348.13      9.60 o 
  -6   9   2     1016.81      986.10     22.76 o 
  -5   9   2      775.14      763.97     17.86 o 
  -4   9   2      625.82      614.84     12.23 o 
  -3   9   2      322.91      314.07      6.92 o 
  -2   9   2      466.21      479.72     10.59 o 
  -1   9   2     2178.13     2186.61     34.46 o 
   0   9   2     2343.71     2425.85     41.02 o 
   1   9   2     1870.66     1984.44     32.35 o 
   2   9   2      583.58      583.83     13.90 o 
   3   9   2        7.29        4.47      2.34 o 
   4   9   2        1.47        1.18      2.22 o 
   5   9   2       59.88       60.29      3.73 o 
   6   9   2     1813.01     1793.26     40.23 o 
  -7  10   2      110.69      116.07      5.24 o 
  -6  10   2       39.90       36.17      4.31 o 
  -5  10   2      828.56      815.11     19.08 o 
  -4  10   2     1851.59     1843.64     40.90 o 
  -3  10   2     1763.09     1818.39     40.13 o 
  -2  10   2     1838.25     1843.45     31.88 o 
  -1  10   2      780.74      775.72     15.24 o 
   0  10   2       12.98       16.01      1.41 o 
   1  10   2      155.59      172.10      9.06 o 
   2  10   2      925.84      941.60     21.54 o 
   3  10   2      631.78      622.11     14.85 o 
   4  10   2     3052.09     3051.22     66.96 o 
   5  10   2      302.50      287.76      8.58 o 
  -6  11   2       70.16       69.86      4.13 o 
  -5  11   2     2605.00     2586.69     56.91 o 
  -4  11   2       67.63       66.92      4.31 o 
  -3  11   2        0.53        1.48      1.72 o 
  -2  11   2      228.10      215.42      4.37 o 
  -1  11   2      702.63      704.49     11.62 o 
   0  11   2      506.21      514.94     10.40 o 
   1  11   2     3042.36     3077.40     67.06 o 
   2  11   2      403.35      392.25     10.16 o 
   3  11   2      432.30      432.40     11.16 o 
   4  11   2      152.93      131.96      5.29 o 
   5  11   2      664.15      653.84     16.07 o 
  -5  12   2        2.52        4.85      2.90 o 
  -4  12   2     1529.91     1558.23     35.16 o 
  -3  12   2      151.49      149.93      4.37 o 
  -2  12   2     2787.31     2786.76     43.08 o 
  -1  12   2        0.11        0.80      1.39 o 
   0  12   2        7.75        9.52      1.78 o 
   1  12   2       33.89       24.07      2.73 o 
   2  12   2     1173.37     1166.93     26.61 o 
   3  12   2      104.79      106.51      4.84 o 
   4  12   2     1514.99     1524.03     49.20 o 
  -4  13   2        1.38        4.25      2.62 o 
  -3  13   2       20.22       23.07      3.05 o 
  -2  13   2      500.41      502.07      8.76 o 
  -1  13   2     2202.29     2266.45     39.70 o 
   0  13   2       38.87       35.31      2.78 o 
   1  13   2     2109.38     2154.40     47.59 o 
   2  13   2       80.43       81.83      5.29 o 
   3  13   2       31.86       30.37      3.46 o 
  -2  14   2     1123.54     1164.95     21.24 o 
  -1  14   2      201.49      204.84      5.26 o 
   0  14   2      586.67      585.49     11.46 o 
  -9   0   3     1074.94     1114.08     39.20 o 
  -7   0   3     2207.82     2285.96     77.03 o 
  -5   0   3       78.21       60.36      2.54 o 
  -3   0   3     3771.85     3784.24     73.46 o 
  -1   0   3    39741.84    39200.68   1758.93 o 
   1   0   3     4211.52     4139.12     88.32 o 
   3   0   3      123.14      103.30      3.05 o 
   5   0   3     4952.69     4818.16    136.03 o 
   7   0   3     1608.87     1471.99     43.51 o 
  -9   1   3        8.91        5.49      3.92 o 
  -8   1   3      222.41      228.88      5.59 o 
  -7   1   3        1.07        0.98      1.27 o 
  -6   1   3     1057.76     1069.66     16.84 o 
  -5   1   3     2546.07     2749.10     41.81 o 
  -4   1   3    13179.47    13470.27    203.55 o 
  -3   1   3     2864.28     2902.11     41.68 o 
  -2   1   3      230.44      207.80      3.76 o 
  -1   1   3       24.46       26.58      1.13 o 
   0   1   3     4588.17     4661.13    122.66 o 
   1   1   3     1378.30     1461.09     26.38 o 
   2   1   3     6698.10     6861.99    104.03 o 
   3   1   3      118.97      108.57      2.30 o 
   4   1   3     3007.51     3025.88     52.05 o 
   5   1   3        6.47        9.98      1.79 o 
   6   1   3      202.14      190.05      5.54 o 
   7   1   3       42.73       38.25      3.05 o 
  -9   2   3      701.20      711.88     26.26 o 
  -8   2   3      395.82      419.05      8.92 o 
  -7   2   3     4835.91     4923.15     74.97 o 
  -6   2   3      955.61      950.75     14.97 o 
  -5   2   3     2128.86     2229.35     34.00 o 
  -4   2   3       70.25       84.42      2.64 o 
  -3   2   3     1651.05     1573.78     26.70 o 
  -2   2   3     7645.95     7710.04    128.43 o 
  -1   2   3     2029.44     2002.60     27.57 o 
   0   2   3       17.03       19.45      0.92 o 
   1   2   3     3153.88     3244.71     58.65 o 
   2   2   3        1.68        1.68      0.94 o 
   3   2   3     1957.44     2037.29     44.19 o 
   4   2   3      594.86      582.04     10.64 o 
   5   2   3     1454.48     1466.55     25.83 o 
   6   2   3     2848.00     2821.76     57.10 o 
   7   2   3      657.60      618.84     14.14 o 
  -9   3   3      520.57      537.95     17.44 o 
  -8   3   3       95.58       97.33      3.77 o 
  -7   3   3      193.13      191.17      4.01 o 
  -6   3   3     2035.37     2082.09     31.97 o 
  -5   3   3     1391.08     1330.10     20.53 o 
  -4   3   3     1142.62     1006.68     18.61 o 
  -3   3   3     2840.22     2752.20     46.11 o 
  -2   3   3     4093.70     4173.31     59.85 o 
  -1   3   3      395.43      400.46      5.78 o 
   0   3   3      470.39      445.64      7.86 o 
   1   3   3     2572.32     2643.81     56.91 o 
   2   3   3     3393.17     3414.62     73.64 o 
   3   3   3     3499.63     3534.31     75.99 o 
   4   3   3     1430.86     1427.87     31.59 o 
   5   3   3       53.06       50.82      2.47 o 
   6   3   3       78.01       69.95      5.29 o 
   7   3   3      567.22      550.32     12.75 o 
  -9   4   3      230.61      241.54      7.42 o 
  -8   4   3     1061.77     1070.03     29.40 o 
  -7   4   3       21.65       18.61      2.01 o 
  -6   4   3     2981.67     3105.35     47.39 o 
  -5   4   3       49.03       42.42      1.95 o 
  -4   4   3      681.57      751.63     14.22 o 
  -3   4   3     1238.46     1249.53     21.31 o 
  -2   4   3     4529.57     4306.84     61.81 o 
  -1   4   3     3216.19     3350.08     50.26 o 
   0   4   3     5146.39     5066.37    134.66 o 
   1   4   3      564.37      568.03     12.89 o 
   2   4   3      658.32      721.20     16.35 o 
   3   4   3       14.49       10.33      1.66 o 
   4   4   3     1502.58     1564.25     34.49 o 
   5   4   3     2035.22     2094.78     36.52 o 
   6   4   3      895.77      904.00     16.64 o 
   7   4   3      571.96      553.46     13.03 o 
  -9   5   3      535.39      627.96     15.51 o 
  -8   5   3       18.33       23.33      3.01 o 
  -7   5   3       10.74       12.40      2.01 o 
  -6   5   3      315.51      313.36      6.83 o 
  -5   5   3     3270.86     3208.95     58.13 o 
  -4   5   3      666.72      691.93     13.18 o 
  -3   5   3     4387.09     4163.40     70.02 o 
  -2   5   3      740.45      727.10     10.84 o 
  -1   5   3       83.94       93.64      3.42 o 
   0   5   3        6.71       11.07      0.91 o 
   1   5   3     4711.96     4793.27     85.83 o 
   2   5   3     1731.68     1774.22     38.66 o 
   3   5   3     2787.58     2733.63    100.55 o 
   4   5   3      188.29      171.40      5.40 o 
   5   5   3      443.28      416.55     10.49 o 
   6   5   3        1.65        4.05      2.04 o 
   7   5   3      574.44      594.81     13.86 o 
  -8   6   3     2769.67     2842.83     62.37 o 
  -7   6   3      937.34      904.11     20.98 o 
  -6   6   3     1176.96     1218.86     27.38 o 
  -5   6   3        6.67        5.55      1.55 o 
  -4   6   3      120.82      136.55      3.61 o 
  -3   6   3       16.10       36.28      5.94 o 
  -2   6   3     4387.67     4319.22     61.55 o 
  -1   6   3        9.79        8.68      0.96 o 
   0   6   3     7430.20     7952.04    138.71 o 
   1   6   3        0.04        0.23      0.84 o 
   2   6   3       46.23       38.69      2.34 o 
   3   6   3        0.59        2.91      2.94 o 
   4   6   3     2162.85     2169.86     47.48 o 
   5   6   3        9.43        7.91      2.34 o 
   6   6   3     1853.04     1954.93     43.25 o 
   7   6   3       75.10       73.20      5.10 o 
  -8   7   3      178.40      185.50      6.47 o 
  -7   7   3      181.07      183.05      6.20 o 
  -6   7   3      294.34      291.13      6.53 o 
  -5   7   3     3229.57     3299.29     60.08 o 
  -4   7   3      470.58      458.25     11.05 o 
  -3   7   3     3380.52     3379.58     49.04 o 
  -2   7   3      400.47      417.94      7.64 o 
  -1   7   3        6.60        8.06      0.96 o 
   0   7   3       24.41       36.32      1.48 o 
   1   7   3     3560.74     3579.80     86.49 o 
   2   7   3       13.21       24.28      5.81 o 
   3   7   3     5893.09     6011.80    129.71 o 
   4   7   3       71.17       69.57      3.46 o 
   5   7   3       50.85       55.41      3.46 o 
   6   7   3       10.81       14.66      3.18 o 
  -8   8   3     1412.76     1499.04     33.86 o 
  -7   8   3      767.54      768.30     18.24 o 
  -6   8   3     1426.42     1374.84     30.85 o 
  -5   8   3      368.79      346.25      7.51 o 
  -4   8   3      555.71      551.90     14.15 o 
  -3   8   3      217.66      193.51      3.76 o 
  -2   8   3     2787.00     2729.25     41.90 o 
  -1   8   3      756.20      738.80     12.42 o 
   0   8   3     5904.54     6295.83    103.59 o 
   1   8   3       97.05       97.30      3.57 o 
   2   8   3        0.97        0.89      1.65 o 
   3   8   3      135.92      120.35      4.04 o 
   4   8   3     2253.11     2230.34     48.99 o 
   5   8   3      754.53      737.81     17.64 o 
   6   8   3      882.05      911.82     21.49 o 
  -7   9   3      120.64      123.62      5.24 o 
  -6   9   3      625.39      585.92     14.29 o 
  -5   9   3     2323.31     2283.26     42.10 o 
  -4   9   3      961.09      958.57     18.35 o 
  -3   9   3     1992.20     1959.03     29.04 o 
  -2   9   3      476.42      437.39      9.25 o 
  -1   9   3       64.78       63.66      2.10 o 
   0   9   3      443.21      451.40      9.93 o 
   1   9   3     1182.28     1233.32     25.02 o 
   2   9   3     4775.56     4720.91    117.62 o 
   3   9   3     1345.98     1347.18     27.44 o 
   4   9   3      849.30      806.63     18.98 o 
   5   9   3       37.10       30.72      3.46 o 
  -7  10   3     1518.67     1571.87     35.54 o 
  -6  10   3       88.26       86.36      4.41 o 
  -5  10   3       21.43       21.19      2.90 o 
  -4  10   3      273.11      278.54      6.70 o 
  -3  10   3      881.85      856.96     13.41 o 
  -2  10   3     1137.29     1115.79     16.94 o 
  -1  10   3     3372.57     3430.26     52.51 o 
   0  10   3      145.44      154.55      3.90 o 
   1  10   3     1638.76     1664.65     36.77 o 
   2  10   3        3.65        3.48      2.07 o 
   3  10   3      188.34      168.01      5.80 o 
   4  10   3      237.22      213.58     12.74 o 
   5  10   3     1368.10     1386.62     31.59 o 
  -6  11   3      241.34      252.73      7.87 o 
  -5  11   3       88.89       88.05      4.57 o 
  -4  11   3     2366.78     2316.29     42.78 o 
  -3  11   3       44.45       48.44      1.98 o 
  -2  11   3      723.67      743.12     11.70 o 
  -1  11   3        0.64        0.24      1.39 o 
   0  11   3      657.70      656.39     12.43 o 
   1  11   3      341.96      320.45      8.54 o 
   2  11   3     1514.95     1530.08     34.89 o 
   3  11   3       86.08       90.47      4.57 o 
   4  11   3      200.99      207.83      7.06 o 
  -5  12   3      528.19      532.78     13.62 o 
  -4  12   3      209.32      198.99      7.64 o 
  -3  12   3      496.08      492.72      8.56 o 
  -2  12   3       45.07       45.11      2.07 o 
  -1  12   3     2099.77     2142.50     37.54 o 
   0  12   3       20.61       23.27      3.08 o 
   1  12   3      769.11      788.80     18.52 o 
   2  12   3       90.27       90.37      4.57 o 
   3  12   3      107.49      103.16      4.97 o 
  -4  13   3     1212.96     1202.85     27.73 o 
  -3  13   3        1.98        2.38      2.50 o 
  -2  13   3      443.58      434.71      8.83 o 
  -1  13   3       77.31       84.58      3.38 o 
   0  13   3      554.50      570.35     11.14 o 
   1  13   3       47.84       47.47      3.19 o 
   2  13   3     1637.75     1687.74     38.00 o 
  -8   0   4      936.85      908.67     32.14 o 
  -6   0   4     3081.83     2994.40     90.16 o 
  -4   0   4     3003.00     2902.65     62.47 o 
  -2   0   4      288.32      283.81     17.64 o 
   0   0   4     7389.94     7392.84    157.66 o 
   2   0   4     3239.96     3186.91     68.74 o 
   4   0   4       77.32       89.77      4.70 o 
   6   0   4     1551.04     1458.27     42.73 o 
  -9   1   4     1857.97     1918.12     46.57 o 
  -8   1   4      237.83      233.05      7.48 o 
  -7   1   4     1136.50     1108.20     27.44 o 
  -6   1   4      125.26      125.58      3.94 o 
  -5   1   4     1399.89     1367.23     25.13 o 
  -4   1   4      224.29      247.56      6.93 o 
  -3   1   4     6247.87     5116.18    163.40 o 
  -2   1   4      249.24      232.90      4.95 o 
  -1   1   4     7638.70     7735.21    137.53 o 
   0   1   4     1952.32     1976.36     35.55 o 
   1   1   4        0.43        2.13      0.59 o 
   2   1   4      129.33      112.90      2.30 o 
   3   1   4     4122.17     4198.80     71.84 o 
   4   1   4       22.73       21.74      2.22 o 
   5   1   4     2244.73     2198.18     44.63 o 
   6   1   4      294.20      272.57      7.34 o 
   7   1   4       39.71       36.35      5.10 o 
  -9   2   4        0.08        1.66      2.90 o 
  -8   2   4      121.26      129.05      7.84 o 
  -7   2   4      849.52      872.26     16.71 o 
  -6   2   4     3864.78     3954.68     85.34 o 
  -5   2   4     1012.20      958.99     14.94 o 
  -4   2   4     2041.76     2010.37     32.01 o 
  -3   2   4       63.77       68.42      2.17 o 
  -2   2   4       11.06       15.25      0.80 o 
  -1   2   4      203.37      176.84      3.76 o 
   0   2   4     6636.85     6754.89    113.20 o 
   1   2   4     3338.24     3396.47     61.12 o 
   2   2   4     6379.08     6693.47    143.72 o 
   3   2   4      129.87      116.37      3.09 o 
   4   2   4        3.00        6.38      1.36 o 
   5   2   4       15.07       14.29      2.22 o 
   6   2   4     1373.83     1323.05     27.72 o 
   7   2   4      252.04      231.97      6.79 o 
  -9   3   4      902.89      976.49     35.28 o 
  -8   3   4      870.03      893.30     22.59 o 
  -7   3   4     1290.86     1336.79     25.07 o 
  -6   3   4       81.76       79.84      3.73 o 
  -5   3   4        3.45       12.49      7.84 o 
  -4   3   4     1029.68     1076.45     21.10 o 
  -3   3   4     6751.03     6466.35    165.16 o 
  -2   3   4     2981.29     2850.62     39.18 o 
  -1   3   4     1731.04     1752.37     27.63 o 
   0   3   4      278.46      350.24      8.03 o 
   1   3   4       28.11       34.76      2.16 o 
   2   3   4     1033.81      992.16     21.99 o 
   3   3   4     1907.92     1758.02    113.88 o 
   4   3   4     4522.50     4667.69     80.09 o 
   5   3   4     2245.92     2199.61     44.90 o 
   6   3   4      554.02      519.62     12.06 o 
   7   3   4        6.30        3.80      2.73 o 
  -9   4   4       59.22       58.80      5.88 o 
  -8   4   4      300.72      299.11      6.86 o 
  -7   4   4     1663.83     1649.85     30.71 o 
  -6   4   4     1638.93     1620.57     29.90 o 
  -5   4   4     4838.83     4984.92     89.94 o 
  -4   4   4     1974.27     2026.23     50.07 o 
  -3   4   4      811.28      740.49     32.31 o 
  -2   4   4      272.40      286.85      6.09 o 
  -1   4   4     1503.19     1547.66     27.22 o 
   0   4   4     2631.87     2656.42     48.49 o 
   1   4   4     5051.05     5204.58    111.47 o 
   2   4   4      726.72      743.62     16.74 o 
   3   4   4     1644.25     1614.15     35.44 o 
   4   4   4      216.36      192.05      8.23 o 
   5   4   4      696.79      677.99     15.10 o 
   6   4   4      142.08      143.97      9.41 o 
   7   4   4     1335.97     1406.03     29.66 o 
  -9   5   4       49.05       53.31      6.27 o 
  -8   5   4     2063.07     2206.69     40.79 o 
  -7   5   4       14.60       12.44      2.01 o 
  -6   5   4      104.62       91.36      3.60 o 
  -5   5   4        0.82        5.31      1.99 o 
  -4   5   4     3298.10     3406.00     62.86 o 
  -3   5   4       36.94       23.15      1.44 o 
  -2   5   4     8599.55     8653.58    126.38 o 
  -1   5   4      576.70      565.28     10.94 o 
   0   5   4     8179.10     8831.70    161.65 o 
   1   5   4      214.36      214.16      5.08 o 
   2   5   4     1766.02     1816.96     39.78 o 
   3   5   4      483.04      493.82     11.83 o 
   4   5   4     1493.76     1574.95     34.77 o 
   5   5   4       37.93       42.05      2.90 o 
   6   5   4      660.65      690.38     15.66 o 
  -9   6   4       22.22       24.70      5.49 o 
  -8   6   4       94.60       82.48      4.52 o 
  -7   6   4      881.61      876.02     16.94 o 
  -6   6   4       10.70       11.97      1.88 o 
  -5   6   4     2917.74     2888.26     52.60 o 
  -4   6   4        5.00        3.93      1.39 o 
  -3   6   4      652.06      582.91     18.74 o 
  -2   6   4      168.54      181.95      3.32 o 
  -1   6   4     5850.18     6182.58    137.34 o 
   0   6   4       90.11       90.67      2.77 o 
   1   6   4     3773.17     3730.81     73.06 o 
   2   6   4       37.18       34.57      2.49 o 
   3   6   4     1111.64     1122.64     25.28 o 
   4   6   4        0.40        0.00      2.74 o 
   5   6   4      699.19      711.59     16.96 o 
   6   6   4       39.93       46.86     15.09 o 
  -8   7   4     1186.94     1230.44     64.68 o 
  -7   7   4      181.41      164.90      4.71 o 
  -6   7   4       94.29       94.44      3.44 o 
  -5   7   4        0.64        3.24      1.65 o 
  -4   7   4     2482.24     2495.45     83.97 o 
  -3   7   4        2.82        3.64      1.01 o 
  -2   7   4     4600.69     4473.95     64.36 o 
  -1   7   4      226.37      215.07      9.00 o 
   0   7   4       26.59       30.79      1.86 o 
   1   7   4       24.81       30.15      1.97 o 
   2   7   4      918.10      925.07     18.90 o 
   3   7   4      670.63      665.46     15.68 o 
   4   7   4     3118.33     3123.07     67.80 o 
   5   7   4      103.73      101.94      4.57 o 
   6   7   4     1148.68     1168.82     26.85 o 
  -8   8   4       63.77       81.31      4.52 o 
  -7   8   4      999.32     1013.82     23.43 o 
  -6   8   4      564.43      556.71     11.29 o 
  -5   8   4     3514.08     3609.12     65.55 o 
  -4   8   4      390.66      389.73     10.38 o 
  -3   8   4      339.39      335.08      6.97 o 
  -2   8   4        8.37       10.64      1.11 o 
  -1   8   4      429.38      419.54      8.54 o 
   0   8   4     1019.00     1011.53     20.44 o 
   1   8   4     4425.81     4616.33     90.25 o 
   2   8   4      528.82      548.54     11.84 o 
   3   8   4      205.94      220.13      5.90 o 
   4   8   4       20.44       16.40      2.73 o 
   5   8   4       50.74       56.00      3.73 o 
  -7   9   4      139.28      148.00      5.74 o 
  -6   9   4      238.92      258.16      6.30 o 
  -5   9   4       10.95       13.30      1.95 o 
  -4   9   4      749.56      768.36     22.92 o 
  -3   9   4     3131.90     3046.60     44.30 o 
  -2   9   4     2524.98     2435.74     44.87 o 
  -1   9   4      400.07      398.98      7.73 o 
   0   9   4      126.11      135.06      4.76 o 
   1   9   4       57.58       63.76      3.14 o 
   2   9   4       68.51       67.66      3.22 o 
   3   9   4      158.36      152.84      4.85 o 
   4   9   4     1489.35     1475.20     30.04 o 
   5   9   4      759.26      761.84     18.47 o 
  -7  10   4      618.49      613.02     15.23 o 
  -6  10   4     1340.69     1373.18     31.03 o 
  -5  10   4      207.31      210.50      5.42 o 
  -4  10   4      902.27      872.29     16.92 o 
  -3  10   4       97.19       92.89      3.28 o 
  -2  10   4      345.71      333.80     12.39 o 
  -1  10   4     1028.38     1036.26     17.43 o 
   0  10   4     1454.03     1517.80     30.56 o 
   1  10   4     1596.50     1585.80     31.92 o 
   2  10   4      784.12      779.26     16.42 o 
   3  10   4      326.51      291.06      8.26 o 
   4  10   4       15.64        9.51      2.73 o 
  -6  11   4        5.28        3.65      2.54 o 
  -5  11   4      280.39      267.19      6.53 o 
  -4  11   4      264.19      240.64      5.95 o 
  -3  11   4     1292.45     1312.28     27.16 o 
  -2  11   4      103.88      102.40      2.83 o 
  -1  11   4     3805.41     3898.71     64.96 o 
   0  11   4      436.53      414.10     12.35 o 
   1  11   4        8.34        4.90      2.22 o 
   2  11   4      520.31      488.92     13.92 o 
   3  11   4     2076.75     2093.59     61.94 o 
  -5  12   4       85.71       79.70      4.41 o 
  -4  12   4     1873.57     1886.92     35.30 o 
  -3  12   4       15.46       12.30      2.18 o 
  -2  12   4      104.47      104.10      4.71 o 
  -1  12   4       66.50       69.06      2.99 o 
   0  12   4     1633.65     1710.80     38.00 o 
   1  12   4       31.75       29.51      3.01 o 
   2  12   4     1498.88     1519.19     34.25 o 
  -3  13   4     1862.02     1878.40     41.91 o 
  -2  13   4       12.79       14.70      3.05 o 
  -1  13   4      877.23      891.33     16.46 o 
   0  13   4        2.68        4.05      2.45 o 
   1  13   4        0.88        2.97      2.54 o 
  -9   0   5     1564.40     1631.14     56.45 o 
  -7   0   5        6.51        7.45      3.53 o 
  -5   0   5      671.95      575.07     20.78 o 
  -3   0   5     8061.91     7976.63    212.93 o 
  -1   0   5      284.23      264.76      5.56 o 
   1   0   5     4160.27     4273.11    195.02 o 
   3   0   5     7959.88     7964.01    223.44 o 
   5   0   5      494.40      479.42     15.68 o 
  -9   1   5        1.01        1.44      2.90 o 
  -8   1   5     1197.46     1239.82     30.77 o 
  -7   1   5     1452.40     1449.12     35.20 o 
  -6   1   5     5265.15     5186.79    176.79 o 
  -5   1   5        2.47        2.74      1.94 o 
  -4   1   5      184.25      157.90      3.33 o 
  -3   1   5      215.65      224.42      5.68 o 
  -2   1   5     4508.49     4337.80     73.28 o 
  -1   1   5      427.74      423.13      7.02 o 
   0   1   5     5344.20     5467.55     98.30 o 
   1   1   5      355.88      347.32      8.77 o 
   2   1   5      642.03      650.98     11.78 o 
   3   1   5       20.53       22.35      1.94 o 
   4   1   5      719.77      695.03     14.97 o 
   5   1   5        2.68        1.76      2.55 o 
   6   1   5     2355.11     2295.25     46.85 o 
  -9   2   5      682.00      714.08     18.71 o 
  -8   2   5      178.26      173.04      6.86 o 
  -7   2   5      123.14      113.48      4.84 o 
  -6   2   5      107.40      106.23      6.27 o 
  -5   2   5     5341.99     5854.94    325.56 o 
  -4   2   5     3823.46     3790.13     63.95 o 
  -3   2   5     6234.21     5984.12     93.50 o 
  -2   2   5      265.62      246.14      5.38 o 
  -1   2   5     1170.11     1195.46     19.58 o 
   0   2   5        5.12        2.77      0.70 o 
   1   2   5     2699.29     2669.45     48.09 o 
   2   2   5      456.50      446.86     10.33 o 
   3   2   5     1144.19     1117.33     19.86 o 
   4   2   5      967.42      947.83     20.09 o 
   5   2   5      627.68      580.29     13.03 o 
   6   2   5       22.76       23.55      3.05 o 
  -9   3   5      456.49      460.99     13.02 o 
  -8   3   5     1417.75     1384.12     34.09 o 
  -7   3   5      238.57      249.49      7.62 o 
  -6   3   5      462.33      436.64     11.78 o 
  -5   3   5      700.00      723.04     25.06 o 
  -4   3   5      140.41      135.58      6.39 o 
  -3   3   5      325.09      312.84      6.58 o 
  -2   3   5     4636.60     4724.43     91.66 o 
  -1   3   5     9484.98    10082.50    158.33 o 
   0   3   5     2945.75     2981.46     50.25 o 
   1   3   5     2003.62     2051.76     58.41 o 
   2   3   5      273.94      264.41      6.75 o 
   3   3   5       32.08       26.88      2.07 o 
   4   3   5     1243.80     1228.36     25.50 o 
   5   3   5      686.74      688.18     15.25 o 
   6   3   5      741.74      737.80     16.49 o 
  -9   4   5      349.67      385.36     11.35 o 
  -8   4   5      478.62      486.70     13.30 o 
  -7   4   5      327.82      308.76      9.15 o 
  -6   4   5     1105.49     1125.51     28.29 o 
  -5   4   5      600.53      702.48     36.06 o 
  -4   4   5     3846.65     3612.27     65.68 o 
  -3   4   5      173.40      130.23      5.52 o 
  -2   4   5     1995.29     1998.76     27.69 o 
  -1   4   5      133.91      153.70      4.78 o 
   0   4   5     1450.11     1440.45     24.51 o 
   1   4   5      380.13      338.52      8.26 o 
   2   4   5     2811.80     2975.36     64.33 o 
   3   4   5     2592.71     2595.58     56.41 o 
   4   4   5     1092.24     1118.79     25.28 o 
   5   4   5        2.53        1.01      2.34 o 
   6   4   5       38.28       38.12      3.46 o 
  -9   5   5      614.66      640.54     24.70 o 
  -8   5   5      503.09      526.84     14.27 o 
  -7   5   5     3811.42     3940.31     93.55 o 
  -6   5   5      264.50      258.02      8.43 o 
  -5   5   5     1750.50     1805.02     69.82 o 
  -4   5   5      332.64      301.75     10.33 o 
  -3   5   5     1278.16     1179.86     25.17 o 
  -2   5   5       36.39       38.88      1.30 o 
  -1   5   5     1511.27     1401.29     34.34 o 
   0   5   5     2443.32     2487.06     55.77 o 
   1   5   5     1837.78     1826.69     35.75 o 
   2   5   5      126.07      119.64      4.16 o 
   3   5   5      344.33      330.41      8.54 o 
   4   5   5       18.93       23.53      2.49 o 
   5   5   5     2004.30     2099.52     43.24 o 
   6   5   5       25.74       26.74      3.46 o 
  -8   6   5      161.97      170.06      6.51 o 
  -7   6   5       81.72       83.00      3.49 o 
  -6   6   5     1232.30     1231.11     23.10 o 
  -5   6   5      131.97      115.75      4.13 o 
  -4   6   5     4306.52     4142.25     73.18 o 
  -3   6   5      315.35      275.16     16.36 o 
  -2   6   5     3339.80     3240.37     71.19 o 
  -1   6   5       62.13       66.89      2.72 o 
   0   6   5      147.81      156.37      5.65 o 
   1   6   5      183.34      170.12      4.50 o 
   2   6   5     5005.03     4983.07     97.30 o 
   3   6   5        0.91        0.00      2.22 o 
   4   6   5     2443.41     2468.25     61.55 o 
   5   6   5       58.48       52.23      5.10 o 
  -8   7   5      346.49      344.97     14.90 o 
  -7   7   5     1911.55     2029.64     37.63 o 
  -6   7   5       87.94       83.20      3.30 o 
  -5   7   5     1132.10     1122.92     34.74 o 
  -4   7   5      275.04      265.31      5.64 o 
  -3   7   5      583.72      534.65     18.77 o 
  -2   7   5      264.61      259.72      4.57 o 
  -1   7   5     4346.81     4460.46     74.88 o 
   0   7   5      719.02      704.37     14.59 o 
   1   7   5     3100.28     3176.18     62.13 o 
   2   7   5      141.04      132.74      4.21 o 
   3   7   5        2.80        1.18      2.35 o 
   4   7   5        6.16        4.97      2.45 o 
   5   7   5     1878.72     2017.43     44.82 o 
  -8   8   5      555.23      582.91     22.74 o 
  -7   8   5        8.81       13.26      2.29 o 
  -6   8   5      290.21      296.10      6.96 o 
  -5   8   5      835.61      823.68     33.55 o 
  -4   8   5     1886.23     1796.01     31.00 o 
  -3   8   5      942.17      872.23     39.15 o 
  -2   8   5     1511.77     1471.02     25.61 o 
  -1   8   5       93.61       88.73      6.25 o 
   0   8   5       33.18       28.55      2.13 o 
   1   8   5        5.71        6.77      1.83 o 
   2   8   5     2377.87     2426.52     48.13 o 
   3   8   5      547.05      523.33     11.61 o 
   4   8   5      564.12      546.29     13.67 o 
   5   8   5       29.22       32.01      3.57 o 
  -7   9   5     1338.52     1366.40     30.85 o 
  -6   9   5      497.85      531.49     11.00 o 
  -5   9   5      306.86      312.49      7.13 o 
  -4   9   5      381.87      361.17      7.37 o 
  -3   9   5      224.77      203.99     10.01 o 
  -2   9   5      429.05      404.63      7.95 o 
  -1   9   5     2442.04     2404.69     97.61 o 
   0   9   5     1918.24     1953.13     38.77 o 
   1   9   5      865.19      873.87     18.18 o 
   2   9   5       47.22       41.92      2.51 o 
   3   9   5        1.78        1.64      2.20 o 
   4   9   5      514.92      499.65     11.50 o 
  -6  10   5       84.48       95.05      7.34 o 
  -5  10   5      892.52      943.66     18.35 o 
  -4  10   5     1200.35     1162.82     26.52 o 
  -3  10   5     1474.50     1395.05     41.98 o 
  -2  10   5      152.89      139.33      7.61 o 
  -1  10   5       80.98       81.70      3.38 o 
   0  10   5       47.81       55.31      2.77 o 
   1  10   5      943.88      940.35     19.54 o 
   2  10   5      756.24      742.58     15.83 o 
   3  10   5     2116.49     2176.02     43.41 o 
  -6  11   5     1651.88     1657.16     37.44 o 
  -5  11   5       12.78       12.23      2.24 o 
  -4  11   5       48.65       46.55      2.59 o 
  -3  11   5       59.19       61.17      2.86 o 
  -2  11   5      812.53      770.83     27.68 o 
  -1  11   5      373.35      359.69     11.97 o 
   0  11   5     1937.79     2032.48     40.63 o 
   1  11   5       69.36       69.15      3.67 o 
   2  11   5      372.82      374.13     10.58 o 
  -4  12   5       12.51       16.43      2.43 o 
  -3  12   5     1962.02     1952.31     39.78 o 
  -2  12   5       22.44       24.78      2.70 o 
  -1  12   5      104.37      102.71      7.06 o 
   0  12   5      133.76      126.60     10.19 o 
   1  12   5      986.55      987.59     22.87 o 
  -2  13   5     1593.17     1586.46     36.06 o 
  -1  13   5      102.82       89.77      7.06 o 
  -8   0   6     2664.99     2805.20     95.26 o 
  -6   0   6      490.80      511.57     19.21 o 
  -2   0   6     4992.65     5246.56    100.61 o 
   0   0   6      922.95      911.57     20.03 o 
   2   0   6       89.76       74.87      4.31 o 
   4   0   6     6039.60     5816.20    163.86 o 
   6   0   6      600.44      573.51     18.82 o 
  -9   1   6      123.57      138.18      6.10 o 
  -8   1   6        0.53        0.10      2.62 o 
  -7   1   6     1281.03     1298.16     31.88 o 
  -6   1   6      772.80      765.98     27.44 o 
  -5   1   6     5371.14     5448.35    118.15 o 
  -4   1   6      406.27      383.34     20.37 o 
  -3   1   6      830.33      759.16     15.19 o 
  -2   1   6       11.83       12.32      0.85 o 
  -1   1   6     1591.97     1652.83     26.21 o 
   0   1   6      496.35      492.55     15.48 o 
   1   1   6     5743.59     5776.49     98.06 o 
   2   1   6      823.40      812.39     34.89 o 
   3   1   6     1823.95     1773.47     36.17 o 
   4   1   6        2.87        0.73      2.16 o 
   5   1   6       52.29       54.59      3.33 o 
   6   1   6       41.93       40.74      3.46 o 
  -9   2   6      470.32      489.43     13.58 o 
  -8   2   6     2435.83     2489.44     59.87 o 
  -7   2   6      496.75      480.85     13.03 o 
  -6   2   6      373.49      350.76      9.70 o 
  -5   2   6      214.93      191.92      5.60 o 
  -4   2   6      231.05      177.13      4.58 o 
  -3   2   6     2181.94     2204.77     42.35 o 
  -2   2   6     4424.47     4369.77     83.43 o 
  -1   2   6     1210.94     1219.35     19.57 o 
   0   2   6     3886.81     4064.34     68.28 o 
   1   2   6        0.89        2.57      1.57 o 
   2   2   6      874.23      849.68     15.19 o 
   3   2   6      343.62      317.92      7.76 o 
   4   2   6      940.73      961.26     20.51 o 
   5   2   6     1487.75     1449.90     30.21 o 
  -9   3   6      147.85      134.07      5.95 o 
  -8   3   6       67.80       58.96      4.01 o 
  -7   3   6      459.83      472.74     12.89 o 
  -6   3   6     1826.49     1747.19     42.13 o 
  -5   3   6     1675.61     1552.61     33.25 o 
  -4   3   6     1079.10      927.49     39.45 o 
  -3   3   6     1158.45     1124.58     22.07 o 
  -2   3   6       28.67       36.14      1.79 o 
  -1   3   6      269.08      259.07      4.63 o 
   0   3   6      252.04      211.35      6.48 o 
   1   3   6     1469.07     1509.62     43.12 o 
   2   3   6     2372.16     2388.85     51.90 o 
   3   3   6     1016.37      998.29     21.07 o 
   4   3   6       29.36       35.09      4.31 o 
   5   3   6      122.86      118.10      4.84 o 
  -9   4   6      776.12      846.77     21.89 o 
  -8   4   6       23.52       31.75      3.46 o 
  -7   4   6     1307.18     1246.98     31.36 o 
  -6   4   6      133.01      123.29      4.99 o 
  -5   4   6       23.23       19.10      2.47 o 
  -4   4   6     1026.19      985.04     18.54 o 
  -3   4   6     2017.48     1783.86     59.07 o 
  -2   4   6     2199.71     2168.62     41.71 o 
  -1   4   6     3986.31     4020.66     62.73 o 
   0   4   6       14.79       16.48      2.04 o 
   1   4   6      215.25      197.43      6.29 o 
   2   4   6       32.40       33.71      2.34 o 
   3   4   6     1193.50     1222.89     27.35 o 
   4   4   6      687.21      675.47     14.97 o 
   5   4   6      898.17      897.90     19.68 o 
  -9   5   6        0.38        0.61      3.18 o 
  -8   5   6       50.77       55.08      3.88 o 
  -7   5   6       84.36       81.15      4.57 o 
  -6   5   6     1880.01     1853.52     44.77 o 
  -5   5   6      552.05      569.80     22.41 o 
  -4   5   6     2645.51     2481.42     54.07 o 
  -3   5   6      511.01      507.43     11.00 o 
  -2   5   6       89.60       84.40      7.25 o 
  -1   5   6       52.39       48.46      2.60 o 
   0   5   6     5777.12     5939.62    158.20 o 
   1   5   6      556.36      545.48     11.52 o 
   2   5   6     2675.53     2777.34     60.37 o 
   3   5   6        4.88        4.68      2.07 o 
   4   5   6      861.99      869.47     27.05 o 
   5   5   6       13.57       20.09      3.18 o 
  -8   6   6      142.50      122.54      6.27 o 
  -7   6   6     1915.90     2038.64     49.34 o 
  -6   6   6       27.84       25.58      3.53 o 
  -5   6   6       81.33       83.65      3.23 o 
  -4   6   6       14.78       12.86      1.59 o 
  -3   6   6     3915.06     3730.44     78.96 o 
  -2   6   6      239.66      239.81      6.25 o 
  -1   6   6     1792.82     1871.52     36.67 o 
   0   6   6        4.91        7.27      1.63 o 
   1   6   6      237.47      229.51      7.90 o 
   2   6   6       12.56       13.40      1.97 o 
   3   6   6     1444.99     1448.24     32.42 o 
   4   6   6        6.53        4.40      2.55 o 
   5   6   6     1415.13     1526.23     32.29 o 
  -8   7   6      111.09      108.04      5.54 o 
  -7   7   6       18.30       19.60      3.33 o 
  -6   7   6     1911.86     1902.23     46.01 o 
  -5   7   6      380.62      394.95      8.26 o 
  -4   7   6     2895.28     2768.05     50.79 o 
  -3   7   6      472.59      419.82     14.71 o 
  -2   7   6       38.22       40.98      2.42 o 
  -1   7   6       24.19       22.27      4.31 o 
   0   7   6     2561.22     2605.99     62.92 o 
   1   7   6        4.36        6.85      1.77 o 
   2   7   6     1787.78     1790.93     35.57 o 
   3   7   6        3.03        3.44      2.10 o 
   4   7   6       65.19       68.91      4.01 o 
  -7   8   6      444.31      419.82     11.91 o 
  -6   8   6       53.50       52.36      3.38 o 
  -5   8   6      238.99      228.45      5.35 o 
  -4   8   6       83.98       90.08      3.85 o 
  -3   8   6     1643.65     1568.52     59.00 o 
  -2   8   6     1777.91     1745.90     40.22 o 
  -1   8   6     6132.73     6349.77    170.72 o 
   0   8   6      312.56      322.76      7.59 o 
   1   8   6       55.88       46.27      2.63 o 
   2   8   6      115.08      117.58      4.52 o 
   3   8   6     1278.54     1329.85     27.12 o 
   4   8   6      167.10      165.71      5.55 o 
  -7   9   6      222.11      235.35      7.90 o 
  -6   9   6     1121.93     1139.50     21.83 o 
  -5   9   6      971.54      977.66     17.63 o 
  -4   9   6     1762.80     1732.07     32.41 o 
  -3   9   6       52.88       52.73      2.66 o 
  -2   9   6        3.58        4.84      2.18 o 
  -1   9   6      477.18      485.30     25.48 o 
   0   9   6      523.15      552.57     16.73 o 
   1   9   6     2251.37     2237.07     44.40 o 
   2   9   6     1249.78     1254.58     25.64 o 
   3   9   6      462.82      470.35     10.87 o 
  -6  10   6      207.85      225.31      5.92 o 
  -5  10   6       19.86       19.14      2.23 o 
  -4  10   6      385.38      362.65      7.56 o 
  -3  10   6      699.45      623.41     27.56 o 
  -2  10   6     2044.97     1965.22     39.69 o 
  -1  10   6       70.05       74.07      4.86 o 
   0  10   6      222.33      218.85      8.34 o 
   1  10   6       47.47       43.46      2.74 o 
   2  10   6      190.65      183.44      5.47 o 
  -5  11   6     1387.06     1481.04     34.30 o 
  -4  11   6        3.05        2.79      2.09 o 
  -3  11   6     1215.48     1180.24     60.04 o 
  -2  11   6       28.44       30.05      2.92 o 
  -1  11   6      397.44      386.60     12.91 o 
   0  11   6      125.24      116.03      6.35 o 
   1  11   6     1804.85     1938.08     53.59 o 
  -4  12   6      700.05      701.43     15.82 o 
  -3  12   6        1.32        0.00      3.16 o 
  -2  12   6     1237.40     1217.90     60.37 o 
  -1  12   6       47.92       46.36      4.39 o 
   0  12   6      708.02      704.04     26.26 o 
  -9   0   7      462.91      463.74     18.42 o 
  -7   0   7      708.10      702.48     25.48 o 
  -5   0   7     2462.63     2324.72    152.69 o 
  -3   0   7       59.39       64.51      8.23 o 
  -1   0   7     6137.88     6437.51    124.20 o 
   1   0   7     2457.73     2413.59     68.60 o 
   3   0   7      147.07      134.46      6.27 o 
   5   0   7      533.30      544.89     18.03 o 
  -9   1   7       78.92       92.48      5.12 o 
  -8   1   7      762.90      787.93     21.36 o 
  -7   1   7      720.13      682.31     17.60 o 
  -6   1   7      156.04      161.98     10.05 o 
  -5   1   7        2.91        6.88      1.93 o 
  -4   1   7     3955.47     3645.85     69.37 o 
  -3   1   7     1106.35     1094.58     21.61 o 
  -2   1   7     3385.99     3470.95     66.04 o 
  -1   1   7      309.90      315.93      4.83 o 
   0   1   7       15.98       18.04      1.07 o 
   1   1   7       38.54       38.05      1.81 o 
   2   1   7     1836.90     1820.62     37.14 o 
   3   1   7       40.29       42.39      2.77 o 
   4   1   7     1304.10     1255.80     26.33 o 
   5   1   7       99.94       86.50      4.70 o 
  -9   2   7      164.90      162.79      6.51 o 
  -8   2   7       32.34       36.46      3.60 o 
  -7   2   7     3037.33     3089.03     73.73 o 
  -6   2   7     1262.29     1249.76     43.99 o 
  -5   2   7      809.35      756.73     20.66 o 
  -4   2   7      132.68      107.84      6.27 o 
  -3   2   7       61.43       46.93      5.32 o 
  -2   2   7      168.77      153.29      3.91 o 
  -1   2   7     3071.60     3137.24     59.66 o 
   0   2   7      796.13      779.90     20.10 o 
   1   2   7     2808.69     2831.91     48.75 o 
   2   2   7       40.63       39.00      2.74 o 
   3   2   7       96.78       98.86      3.88 o 
   4   2   7       36.59       32.38      2.77 o 
   5   2   7      925.94      873.87     20.38 o 
  -9   3   7      520.53      552.28     15.25 o 
  -8   3   7      490.43      509.22     13.86 o 
  -7   3   7      287.24      260.74      8.04 o 
  -6   3   7       74.79       65.89      3.97 o 
  -5   3   7      183.42      174.14     11.48 o 
  -4   3   7     3166.71     3033.74     63.46 o 
  -3   3   7     1600.52     1525.02     29.78 o 
  -2   3   7     1500.15     1487.60     35.01 o 
  -1   3   7       31.17       24.54      1.55 o 
   0   3   7        0.37        0.00      1.38 o 
   1   3   7     1409.48     1461.40     42.34 o 
   2   3   7     1950.08     1962.90     39.92 o 
   3   3   7     2560.81     2555.94     51.83 o 
   4   3   7     1391.80     1393.84     29.11 o 
  -9   4   7       23.96       29.87      3.73 o 
  -8   4   7     1461.59     1528.80     37.70 o 
  -7   4   7      981.31      960.24     24.12 o 
  -6   4   7     2065.16     2036.04     43.89 o 
  -5   4   7     1764.69     1682.62     40.96 o 
  -4   4   7      623.57      581.21     13.24 o 
  -3   4   7       64.77       63.69      3.08 o 
  -2   4   7     1722.44     1705.54     38.79 o 
  -1   4   7      575.44      583.44     19.81 o 
   0   4   7     3374.20     3467.89     67.39 o 
   1   4   7      812.91      765.39     22.31 o 
   2   4   7      986.45      957.88     31.95 o 
   3   4   7        0.07        0.00      2.07 o 
   4   4   7      124.15      129.46      5.12 o 
  -8   5   7       20.55       19.36      3.18 o 
  -7   5   7       50.20       52.85      3.73 o 
  -6   5   7      158.24      144.45      5.12 o 
  -5   5   7     3307.33     3174.92     75.53 o 
  -4   5   7        6.30        6.60      2.07 o 
  -3   5   7     4314.23     4316.03     90.85 o 
  -2   5   7      285.24      260.56      6.72 o 
  -1   5   7     2865.67     2920.21    136.03 o 
   0   5   7       82.95       73.36      7.06 o 
   1   5   7      414.73      401.07      8.84 o 
   2   5   7      134.73      140.40      4.38 o 
   3   5   7     1137.76     1200.32     35.67 o 
   4   5   7      204.14      215.17      6.93 o 
  -8   6   7      500.16      491.38     13.86 o 
  -7   6   7        0.15        0.00      2.62 o 
  -6   6   7     1414.51     1467.45     32.23 o 
  -5   6   7      110.25      103.08      4.52 o 
  -4   6   7      478.68      413.85     18.04 o 
  -3   6   7      138.45      127.41      4.33 o 
  -2   6   7     2596.23     2498.85    158.96 o 
  -1   6   7       45.27       45.62      3.26 o 
   0   6   7     3246.18     3268.52     88.94 o 
   1   6   7        1.81        0.32      2.51 o 
   2   6   7      679.20      673.00     14.40 o 
   3   6   7       53.56       49.49      7.84 o 
   4   6   7      601.20      609.96     20.38 o 
  -8   7   7        2.60        4.06      3.18 o 
  -7   7   7      310.28      306.57      9.42 o 
  -6   7   7       21.69       20.18      3.05 o 
  -5   7   7     1054.82     1003.35     44.12 o 
  -4   7   7        3.45        3.94      1.73 o 
  -3   7   7     1978.80     1936.76     41.38 o 
  -2   7   7      311.87      301.99      9.93 o 
  -1   7   7       35.22       35.94      3.26 o 
   0   7   7      338.39      313.57     10.14 o 
   1   7   7      473.42      480.80     10.67 o 
   2   7   7      110.51      111.17      4.25 o 
   3   7   7     2633.90     2714.04     53.37 o 
  -7   8   7      605.83      622.70     16.63 o 
  -6   8   7     2168.57     2239.77     49.30 o 
  -5   8   7      225.72      233.24      7.67 o 
  -4   8   7        6.22        7.60      1.86 o 
  -3   8   7      120.88       95.83      5.59 o 
  -2   8   7       57.93       62.49      4.27 o 
  -1   8   7       62.00       60.13      3.91 o 
   0   8   7     2117.18     2170.72     59.61 o 
   1   8   7      589.32      587.35     17.67 o 
   2   8   7      565.21      555.40     12.27 o 
   3   8   7       19.78       23.69      2.84 o 
  -6   9   7       19.57       25.47      3.10 o 
  -5   9   7      556.02      592.24     16.19 o 
  -4   9   7     1218.99     1253.63     36.13 o 
  -3   9   7     2049.55     1951.93     85.59 o 
  -2   9   7      366.67      354.26     11.89 o 
  -1   9   7      119.23      125.44     11.37 o 
   0   9   7       64.92       64.31      4.21 o 
   1   9   7      136.44      137.86      6.38 o 
   2   9   7      434.00      418.45      9.90 o 
  -6  10   7      462.02      490.27     13.58 o 
  -5  10   7      502.18      532.40     16.82 o 
  -4  10   7      185.90      198.77     15.44 o 
  -3  10   7       92.00       84.88      4.85 o 
  -2  10   7      438.12      427.15     13.85 o 
  -1  10   7     1146.86     1189.95     33.91 o 
   0  10   7      799.19      787.84     23.11 o 
   1  10   7      650.89      673.35     20.13 o 
  -4  11   7      951.18      983.99     38.45 o 
  -3  11   7      179.24      154.81      8.40 o 
  -2  11   7     1293.15     1306.26     36.82 o 
  -1  11   7      131.28      124.95      6.70 o 
   0  11   7       20.76       16.43      3.68 o 
  -8   0   8       57.54       55.27      5.10 o 
  -6   0   8     2154.03     2131.02     80.75 o 
  -4   0   8     2320.64     2206.90     60.34 o 
  -2   0   8      464.29      483.10     14.20 o 
   0   0   8      196.25      178.36      5.70 o 
   2   0   8     5359.08     5250.15    148.18 o 
   4   0   8       35.92       41.16      4.31 o 
  -9   1   8      700.54      769.64     20.23 o 
  -8   1   8      899.07      885.53     22.73 o 
  -7   1   8     2151.94     2176.41     52.53 o 
  -6   1   8       47.02       47.53      2.79 o 
  -5   1   8       80.06       71.60      3.07 o 
  -4   1   8       48.84       50.61      2.51 o 
  -3   1   8     2498.85     2427.58     83.00 o 
  -2   1   8      321.06      287.78     10.62 o 
  -1   1   8     3479.05     3518.38     67.37 o 
   0   1   8      542.75      556.56     10.74 o 
   1   1   8      240.87      227.37      5.82 o 
   2   1   8       20.79       20.78      2.22 o 
   3   1   8      322.51      300.93      7.76 o 
   4   1   8       13.72        8.82      2.49 o 
  -9   2   8       96.79       97.41      5.27 o 
  -8   2   8       26.81       24.18      3.33 o 
  -7   2   8        7.11        4.19      2.62 o 
  -6   2   8     2145.02     2024.21     43.31 o 
  -5   2   8     1137.56     1077.51     31.26 o 
  -4   2   8     3574.80     3536.74     67.57 o 
  -3   2   8      220.79      209.38      5.76 o 
  -2   2   8      203.14      195.70      4.88 o 
  -1   2   8      137.37      139.51      6.64 o 
   0   2   8     2334.86     2343.75     57.28 o 
   1   2   8      349.27      336.26     10.19 o 
   2   2   8     1213.90     1220.61     25.36 o 
   3   2   8      941.35      938.69     20.23 o 
   4   2   8      660.54      619.12     23.91 o 
  -9   3   8      743.04      762.17     20.09 o 
  -8   3   8      745.51      753.44     19.68 o 
  -7   3   8      746.12      766.20     19.68 o 
  -6   3   8      428.83      416.71     11.09 o 
  -5   3   8       25.23       24.69      2.96 o 
  -4   3   8      675.67      650.42     14.81 o 
  -3   3   8     1122.26     1134.45     35.31 o 
  -2   3   8     1017.76     1022.94     21.50 o 
  -1   3   8     1139.34     1177.01     28.11 o 
   0   3   8     1366.09     1436.01     39.48 o 
   1   3   8      383.37      380.69      8.49 o 
   2   3   8       29.58       28.43      2.49 o 
   3   3   8      741.18      737.95     16.35 o 
   4   3   8      856.33      862.50     18.99 o 
  -8   4   8       19.39       18.46      3.33 o 
  -7   4   8      389.61      393.71     18.35 o 
  -6   4   8       66.50       60.98      3.40 o 
  -5   4   8     2318.02     2217.97     75.27 o 
  -4   4   8      148.64      128.00      4.54 o 
  -3   4   8     1251.92     1216.96     45.51 o 
  -2   4   8        1.06        0.59      2.32 o 
  -1   4   8      467.95      453.60     19.21 o 
   0   4   8      495.48      478.14     14.35 o 
   1   4   8     1209.31     1200.63     33.26 o 
   2   4   8      462.02      449.24     14.90 o 
   3   4   8      643.34      650.60     14.69 o 
  -8   5   8     1262.93     1316.86     32.85 o 
  -7   5   8       74.88       75.36      6.68 o 
  -6   5   8      575.78      563.34     13.40 o 
  -5   5   8       16.48       15.74      2.42 o 
  -4   5   8      227.37      219.12      6.25 o 
  -3   5   8       13.71       15.31      2.16 o 
  -2   5   8     3162.60     3270.94     89.02 o 
  -1   5   8     1488.30     1430.42     43.71 o 
   0   5   8      846.79      880.92     25.00 o 
   1   5   8       31.75       30.30      2.97 o 
   2   5   8      249.53      244.86      7.95 o 
   3   5   8       49.55       53.18      3.60 o 
  -8   6   8       18.96       22.02      3.60 o 
  -7   6   8      779.17      791.50     20.51 o 
  -6   6   8        7.14        6.61      2.44 o 
  -5   6   8     2294.13     2334.95     56.13 o 
  -4   6   8      564.70      515.55     17.29 o 
  -3   6   8     1220.71     1178.83     33.34 o 
  -2   6   8       16.11       16.29      2.97 o 
  -1   6   8       43.55       39.98      5.49 o 
   0   6   8        3.72        3.14      2.61 o 
   1   6   8     3249.54     3192.58     86.85 o 
   2   6   8        7.15        9.99      2.90 o 
   3   6   8     1022.10     1096.52     32.14 o 
  -7   7   8       46.49       48.09      3.88 o 
  -6   7   8      752.49      736.63     20.71 o 
  -5   7   8       38.65       35.37      5.75 o 
  -4   7   8      149.87      136.71      4.83 o 
  -3   7   8      114.82      114.77      5.70 o 
  -2   7   8     2957.16     3023.93     82.51 o 
  -1   7   8      589.94      565.50     17.10 o 
   0   7   8     1175.37     1210.74     34.12 o 
   1   7   8       78.01       71.50      4.50 o 
   2   7   8        2.05        3.51      2.97 o 
  -7   8   8       71.14       73.94      4.71 o 
  -6   8   8      121.91      131.37      5.22 o 
  -5   8   8     1239.52     1223.06     30.21 o 
  -4   8   8      952.27      919.48     89.38 o 
  -3   8   8     1634.34     1637.18     45.57 o 
  -2   8   8       15.95       17.63      4.12 o 
  -1   8   8      343.75      323.69     10.88 o 
   0   8   8      343.94      340.58     11.16 o 
   1   8   8     1383.21     1460.05     40.70 o 
   2   8   8      325.78      326.04     10.88 o 
  -6   9   8      392.84      417.32     10.90 o 
  -5   9   8      103.00       93.77      4.51 o 
  -4   9   8      196.13      184.74     21.95 o 
  -3   9   8       96.61       99.15      5.80 o 
  -2   9   8     1242.59     1253.39     35.51 o 
  -1   9   8      764.01      788.33     39.20 o 
   0   9   8      930.18      904.77     26.22 o 
   1   9   8       89.83       92.94      5.58 o 
  -3  10   8       14.29       13.08      3.73 o 
  -2  10   8      134.97      131.72      6.70 o 
  -1  10   8       31.20       28.97      3.98 o 
  -7   0   9      637.90      696.31     44.30 o 
  -5   0   9      862.91      819.48     62.33 o 
  -3   0   9     2419.48     2403.66     65.54 o 
  -1   0   9      300.87      303.81     16.46 o 
   3   0   9     2930.98     2906.34     83.11 o 
  -8   1   9      815.22      829.56     21.48 o 
  -7   1   9       15.63       18.27      2.80 o 
  -6   1   9     2346.44     2269.67     43.54 o 
  -5   1   9        6.60        9.62      2.09 o 
  -4   1   9      780.93      779.09     15.98 o 
  -3   1   9       86.70       81.53      3.20 o 
  -2   1   9      466.92      476.26     12.26 o 
  -1   1   9      291.32      294.25     11.36 o 
   0   1   9     3342.96     3528.06    113.51 o 
   1   1   9      448.35      468.06     24.30 o 
   2   1   9      779.43      743.24     22.74 o 
   3   1   9       73.70       64.19      3.46 o 
  -8   2   9      347.66      360.36     10.81 o 
  -7   2   9       16.82       19.94      2.82 o 
  -6   2   9      150.55      142.71      7.66 o 
  -5   2   9      210.62      182.89      6.70 o 
  -4   2   9      657.14      654.31     13.62 o 
  -3   2   9     2837.62     2899.43     55.77 o 
  -2   2   9     1139.12     1165.76     31.52 o 
  -1   2   9     1931.92     1953.73     46.12 o 
   0   2   9       11.68       11.18      3.53 o 
   1   2   9       93.60       90.71      4.33 o 
   2   2   9      330.53      324.19     11.76 o 
   3   2   9      624.18      633.09     14.41 o 
  -8   3   9       63.50       68.50      4.44 o 
  -7   3   9      673.31      690.72     19.49 o 
  -6   3   9      873.84      831.42     40.94 o 
  -5   3   9     1285.63     1214.57     44.23 o 
  -4   3   9      496.92      455.14     10.94 o 
  -3   3   9      111.65      101.91      4.80 o 
  -2   3   9      349.11      337.09     10.80 o 
  -1   3   9      538.61      525.52     14.27 o 
   0   3   9      754.04      794.75     19.34 o 
   1   3   9      733.44      719.90     18.94 o 
   2   3   9      506.49      521.35     14.60 o 
  -8   4   9      256.74      261.28      8.59 o 
  -7   4   9      538.82      496.97     13.88 o 
  -6   4   9       24.69       25.34      2.80 o 
  -5   4   9      745.32      693.37     30.97 o 
  -4   4   9      982.59      971.15     21.56 o 
  -3   4   9      532.85      535.57     17.25 o 
  -2   4   9     2054.28     2055.97     99.77 o 
  -1   4   9      157.73      150.76      6.16 o 
   0   4   9       33.63       35.65      3.26 o 
   1   4   9       38.32       37.24      6.27 o 
   2   4   9      599.04      603.98     16.56 o 
  -7   5   9     1475.37     1555.49     34.03 o 
  -6   5   9      225.83      220.39      9.04 o 
  -5   5   9      819.07      791.18     37.76 o 
  -4   5   9       49.25       43.78      2.82 o 
  -3   5   9       28.73       34.91      3.62 o 
  -2   5   9       56.99       52.07      3.84 o 
  -1   5   9     1869.40     1905.18     52.73 o 
   0   5   9       39.43       41.53      4.12 o 
   1   5   9     2367.96     2439.85    112.51 o 
   2   5   9      167.80      179.62      7.64 o 
  -7   6   9       54.43       44.42      3.36 o 
  -6   6   9       62.19       50.48      3.40 o 
  -5   6   9        0.04        0.00      2.40 o 
  -4   6   9     2413.91     2305.22     63.61 o 
  -3   6   9      102.50      111.69      6.27 o 
  -2   6   9      717.81      743.05     21.89 o 
  -1   6   9       20.49       21.29      3.26 o 
   0   6   9      113.63      111.72     10.19 o 
   1   6   9        0.42        0.00      2.72 o 
  -6   7   9       15.87       19.90      2.92 o 
  -5   7   9     2120.98     2119.99     51.28 o 
  -4   7   9      246.32      225.96     18.03 o 
  -3   7   9        7.25        8.29      3.32 o 
  -2   7   9       22.04       22.43      3.55 o 
  -1   7   9     1071.32     1120.65     31.66 o 
   0   7   9       24.44       17.85      3.53 o 
   1   7   9      912.52      920.93     26.59 o 
  -6   8   9      274.81      248.72      9.93 o 
  -5   8   9      300.16      275.55     28.42 o 
  -4   8   9      780.89      727.32     21.68 o 
  -3   8   9      541.59      554.41     17.18 o 
  -2   8   9     2361.97     2432.87     66.93 o 
  -1   8   9      419.08      419.25     13.62 o 
   0   8   9        1.08        3.58      3.03 o 
  -4   9   9       38.05       41.21      6.27 o 
  -3   9   9       53.62       52.47      4.63 o 
  -2   9   9      329.05      317.95     11.31 o 
  -1   9   9      515.35      547.65     17.10 o 
  -8   0  10      964.85     1006.28     36.46 o 
  -6   0  10     1098.01     1021.44    110.35 o 
  -4   0  10       38.53       47.40      5.68 o 
  -2   0  10     1311.99     1333.61     62.33 o 
   0   0  10     2301.48     2490.81    114.47 o 
  -8   1  10      147.02      138.43      6.10 o 
  -7   1  10        2.19        5.27      2.56 o 
  -6   1  10       86.17       77.55      5.44 o 
  -5   1  10     1927.54     1935.79     54.43 o 
  -4   1  10      816.13      811.05     16.72 o 
  -3   1  10     1327.05     1427.32     28.06 o 
  -2   1  10       11.51       10.03      2.23 o 
  -1   1  10       93.95       94.48      6.10 o 
   0   1  10       23.09       27.25      3.88 o 
   1   1  10      499.46      549.86     19.96 o 
  -8   2  10     1232.59     1295.62     32.43 o 
  -7   2  10      585.64      577.88     14.01 o 
  -6   2  10      516.02      506.57     27.70 o 
  -5   2  10      159.54      165.86      6.57 o 
  -4   2  10       92.62       98.21      4.28 o 
  -3   2  10      155.91      160.22      7.84 o 
  -2   2  10     2024.25     2206.14     51.38 o 
  -1   2  10       99.96      104.93      6.51 o 
   0   2  10      923.90      977.88     33.12 o 
   1   2  10       16.41       19.60      5.88 o 
  -7   3  10      286.55      279.21      8.02 o 
  -6   3  10      332.44      320.84     19.82 o 
  -5   3  10     1172.24     1141.74     27.85 o 
  -4   3  10      303.98      298.08      7.92 o 
  -3   3  10      927.81      953.52     27.24 o 
  -2   3  10      285.73      293.11      9.93 o 
  -1   3  10      118.05      123.68      6.47 o 
   0   3  10      198.82      194.06      9.13 o 
   1   3  10     1572.72     1684.85     78.79 o 
  -7   4  10     1026.15     1052.25     23.70 o 
  -6   4  10      691.08      656.61     24.70 o 
  -5   4  10      210.93      216.23      9.74 o 
  -4   4  10        6.03        8.23      3.32 o 
  -3   4  10     1160.57     1191.04     33.83 o 
  -2   4  10      278.58      304.89     10.43 o 
  -1   4  10     1821.67     1960.23     54.04 o 
   0   4  10      272.17      290.87     17.25 o 
   1   4  10      461.87      467.27     25.09 o 
  -7   5  10       55.56       50.82      3.67 o 
  -6   5  10     1086.91     1068.68     27.03 o 
  -5   5  10        5.36        5.41      2.66 o 
  -4   5  10     2862.34     3030.40     82.43 o 
  -3   5  10      169.94      172.42      7.40 o 
  -2   5  10      348.83      349.95     11.53 o 
  -1   5  10       55.48       52.19      4.21 o 
   0   5  10      421.01      437.87     23.91 o 
  -6   6  10       44.72       45.69      5.22 o 
  -5   6  10      110.77      111.90     16.07 o 
  -4   6  10       25.43       24.82      4.31 o 
  -3   6  10      325.60      325.41     11.24 o 
  -2   6  10        6.65        4.39      3.26 o 
  -1   6  10     2253.38     2429.74     68.21 o 
   0   6  10       10.68       11.66      3.32 o 
  -5   7  10       66.94       68.84      6.47 o 
  -4   7  10      918.59      917.09     26.67 o 
  -3   7  10      171.72      174.32      7.69 o 
  -2   7  10      211.50      237.04      9.20 o 
  -1   7  10      170.30      160.11      7.18 o 
  -7   0  11     1267.23     1328.90     47.04 o 
  -5   0  11     1775.60     1823.66     50.40 o 
  -3   0  11      333.64      340.65     19.21 o 
  -1   0  11       61.66       63.11      7.45 o 
  -6   1  11        5.80        1.87      2.54 o 
  -5   1  11       85.06       81.65      4.27 o 
  -4   1  11      740.78      757.58     18.33 o 
  -3   1  11       84.96       93.93      4.83 o 
  -2   1  11     2419.59     2649.33     86.07 o 
  -1   1  11      219.62      225.23     10.11 o 
   0   1  11      152.18      158.98      8.59 o 
  -6   2  11      253.17      228.66     13.83 o 
  -5   2  11      915.48      939.31     21.19 o 
  -4   2  11      233.14      246.70      9.28 o 
  -3   2  11       21.84       23.13      3.55 o 
  -2   2  11       13.80        9.80      5.88 o 
  -1   2  11      890.81      955.51     32.57 o 
  -6   3  11       69.73       69.67      7.64 o 
  -5   3  11      379.08      382.95     12.58 o 
  -4   3  11      625.07      677.27     20.29 o 
  -3   3  11      353.30      374.30     12.60 o 
  -2   3  11      168.54      190.61      7.76 o 
  -1   3  11      526.09      558.22     29.01 o 
  -5   4  11      221.46      212.06      8.77 o 
  -4   4  11      603.74      650.94     19.72 o 
  -3   4  11       81.49       81.71      7.25 o 
  -2   4  11       93.90       99.35      5.64 o 
  -1   4  11      379.77      384.17     21.56 o 
  -5   5  11       34.81       42.12      8.62 o 
  -4   5  11       91.93       96.62     10.98 o 
  -3   5  11     1549.21     1721.17     48.11 o 
  -2   5  11      301.44      311.65     10.88 o 
                                                 
